# Supplementary material for: Epidemiology, Clinical Features and Treatment of Neurosarcoidosis in Northern Spain
Source: Biomedicines. 2025 Jun 1;13(6):1360. doi: 10.3390/biomedicines13061360 (PMC12190128; doi:10.3390/biomedicines13061360)
Supplement: Supplementary file 1 [file biomedicines-13-01360-s001.zip]

Archive with 1 entries (1 files):
- biomedicines-3610752-supplementary.pdf
